# Supplementary material for: Harnessing RSPCA Stakeholder Expertise to Co-Produce a Complex Intervention Addressing Childhood and Adolescent Animal Harm
Source: Animals (Basel). 2025 Jan 25;15(3):347. doi: 10.3390/ani15030347 (PMC11816218; doi:10.3390/ani15030347)
Supplement: Supplementary file 1 [file animals-15-00347-s001.zip]

Archive with 2 entries (2 files):
- Breaking the Chain Schematic Diagram.pdf
- Interview Schedule.pdf
